# Supplementary material for: Genetic Evidence for a Causal Relationship between Hyperlipidemia and Type 2 Diabetes in Mice
Source: Int J Mol Sci. 2022 May 31;23(11):6184. doi: 10.3390/ijms23116184 (PMC9181284; doi:10.3390/ijms23116184)
Supplement: Supplementary file 1 [file ijms-23-06184-s001.zip]

Archive with 1 entries (1 files):
- ijms-1712586-supplementary.xlsx
